# Supplementary material for: Functional Recovery in Autoimmune Encephalitis: A Prospective Observational Study
Source: Front Immunol. 2021 May 21;12:641106. doi: 10.3389/fimmu.2021.641106 (PMC8175889; doi:10.3389/fimmu.2021.641106)
Supplement: Supplementary Table 1 — Functional outcome and immunosuppressive treatments in patients who have completed all follow-ups at 3, 6 and 12 months (Ab, antibodies; IST, immunosuppressive treatments; mRS, modified Rankin scale). Green color indicates patients with improvements in the mRS at 12 months compared to 3 months or with mRS 0 at 3, 6 and 12 months. Yellow color indicates patients with no change in the mRS at 12 months compared to 3 months. Red color indicates the patient with a worse mRS at 12 months as compared to 3 months. + immunosuppressive treatment applied, - no immunosuppressive treatment applied. [file Table_1.xlsx]

## Sheet: Tabelle1
age (years)	gender	antibody	1st line IST at baseline	2nd line IST at baseline	mRS at 3 months	1st line IST at 3 months	2nd line IST at 3 months	mRS at 6 months	1st line IST at 6 months	2nd line IST at 6 months	mRS at 12 months	1st line IST at 12 months	2nd line IST at 12 months
45	male	anti-NMDAR-Ab	+	-	1	+	-	0	+	-	0	+	-
32	female	anti-NMDAR-Ab	+	+	3	+	-	2	-	+	2	-	-
27	female	anti-NMDAR-Ab	+	+	3	+	-	2	-	-	1	-	-
40	male	anti-NMDAR-Ab	+	+	3	+	+	2	+	+	2	-	-
25	male	anti-NMDAR-Ab	+	+	3	-	-	1	-	-	0	-	-
18	female	anti-NMDAR-Ab	+	+	0	-	-	0	-	+	0	-	+
34	female	anti-NMDAR-Ab	+	+	3	-	-	2	-	-	1	-	-
19	female	anti-NMDAR-Ab	+	+	2	-	-	0	+	+	0	+	+
29	female	anti-NMDAR-Ab	+	+	2	+	-	2	+	-	2	+	+
22	female	anti-NMDAR-Ab	+	+	1	-	-	1	-	+	1	-	+
65	female	anti-LGI1-Ab	+	+	1	-	-	1	-	-	0	-	-
54	male	anti-LGI1-Ab	+	-	1	+	-	0	-	-	0	-	-
63	female	anti-LGI1-Ab	+	+	3	-	-	2	-	-	2	-	-
72	female	anti-LGI1-Ab	+	-	0	+	-	0	+	-	0	-	-
71	male	anti-LGI1-Ab	+	-	1	+	-	0	-	-	0	-	-
74	male	anti-LGI1-Ab	+	-	0	+	-	0	+	-	0	+	-
78	male	anti-LGI1-Ab	+	-	2	+	-	1	-	-	1	+	-
54	male	anti-LGI1-Ab	+	+	2	-	-	2	+	+	1	+	+
62	male	anti-LGI1-Ab	+	-	2	+	-	2	+	-	2	+	+
81	female	anti-LGI1-Ab	+	-	1	+	-	1	+	-	1	-	+
59	male	anti-LGI1-Ab	+	-	1	+	-	1	+	-	1	+	+
63	female	anti-LGI1-Ab	+	-	2	+	-	2	-	+	2	-	+
47	male	anti-LGI1-Ab	+	+	1	-	-	1	-	-	1	-	-
78	male	anti-LGI1-Ab	+	-	3	+	-	3	+	-	3	+	-
50	female	anti-LGI1-Ab, anti-CASPR2-Ab	+	-	4	+	-	3	+	-	2	+	+
58	male	anti-CASPR2-Ab	+	-	2	+	-	0	+	-	0	-	-
59	male	anti-CASPR2-Ab	+	-	1	+	-	0	+	-	0	-	-
53	male	anti-CASPR2-Ab	+	-	2	+	-	2	+	-	2	+	-
52	female	anti-CASPR2-Ab	+	-	1	+	-	1	-	-	1	-	-
66	male	anti-CASPR2-Ab	+	+	1	+	-	0	+	-	1	-	-
72	male	anti-CASPR2-Ab	+	-	1	+	-	0	+	-	1	+	-
69	male	anti-CASPR2-Ab	+	-	1	-	-	1	-	-	3	+	-
38	male	anti-GlyR-Ab	+	+	4	+	-	2	+	-	0	+	-
49	female	anti-GlyR-Ab	+	-	4	+	-	1	-	-	1	-	-
66	female	anti-GAD65-Ab	+	-	4	+	-	4	+	-	3	+	+
32	male	anti-AMPAR-Ab	+	+	0	-	-	0	-	+	0	-	+
59	male	anti-GABAB-Ab	+	-	3	+	-	2	+	-	2	+	-
36	female	anti-GlyR-Ab	+	-	1	+	-	1	-	-	1	+	-
48	male	anti-GlyR-Ab	+	-	3	+	-	3	+	+	3	-	+
50	female	anti-GABAA-Ab	+	+	1	+	-	1	+	+	1	+	+
